# Supplementary material for: Rapid Succession of Actively Transcribing Denitrifier Populations in Agricultural Soil During an Anoxic Spell
Source: Front Microbiol. 2019 Jan 8;9:3208. doi: 10.3389/fmicb.2018.03208 (PMC6331397; doi:10.3389/fmicb.2018.03208)
Supplement: Supplementary file 2 [file Data_Sheet_2.xlsx]

## Sheet: napA
Phylogenetic compostion of the minor groups of napA gene
This table shows percentages of the minor groups in each library, abundances of the 7 largest groups are shown in Fig 4.
name	DNA_replicate_1 (%)	DNA_replicate_2 (%)	DNA_replicate_3 (%)	cDNA_1h_replicate_1 (%)	cDNA_1h_replicate_2 (%)	cDNA_1h_replicate_3 (%)	cDNA_2h_replicate_1 (%)	cDNA_2h_replicate_2 (%)	cDNA_2h_replicate_3 (%)	cDNA_4h_replicate_1 (%)	cDNA_4h_replicate_2 (%)	cDNA_4h_replicate_3 (%)
Bordetella	0.0110974	0.0105572	0.00970874	0.0210084	0.0164204	0.0163488	0.0208696	0.0258964	0.041555	0.00349345	0.0261628	0.0131926
Ralstonia	0.0320592	0.0304985	0.0282436	0.00560224	0.0164204	0.013624	0.00347826	0.0119522	0.0160858	0.019214	0.00775194	0.00329815
Thauera	0.0209618	0.00703812	0.0070609	0.0070028	0.00656814	0.00953678	0.00695652	0.0199203	0.0080429	0.019214	0.0135659	0.00263852
Magnetospirillum	0.00123305	0.00293255	0.00308914	0.00420168	0.0213465	0.00953678	0.013913	0.00398406	0.0080429	0.00960699	0.00581395	0.00131926
Shewanella	0.0123305	0.00645161	0.00308914	0.00280112	0.0114943	0.0108992	0.0104348	0.00398406	0.0134048	0.000873362	0.00290698	0.00329815
Agrobacterium	0.0135635	0.00410557	0.00750221	0.0070028	0.00985222	0.00817439	0.00347826	0.0059761	0.00134048	0.0104803	0	0
Laribacter	0.00986436	0.00234604	0.00132392	0.00140056	0.00492611	0.0108992	0.00695652	0.00398406	0.00536193	0.00174672	0.00581395	0.00329815
Leptothrix	0.00493218	0.00410557	0.00176523	0.0070028	0.00656814	0.00544959	0.00347826	0.00199203	0.00536193	0.00174672	0.00968992	0.00263852
Rhodobacter	0.00739827	0.0058651	0.00264784	0.00420168	0.0131363	0.0027248	0	0.00398406	0.00268097	0	0.00193798	0
Candidatus_Accumulibacter phosphatis	0	0.00117302	0.00264784	0.0140056	0.00492611	0	0	0.00796813	0.00402145	0.00436681	0.000968992	0
Sinorhizobium	0.00493218	0.00234604	0.000882613	0.00140056	0	0.0027248	0.00173913	0.0119522	0.00670241	0	0.00387597	0.000659631
Rhodopseudomonas	0.00123305	0.00351906	0.00485437	0.00420168	0.00328407	0.00408719	0	0	0.0107239	0.00262009	0.00193798	0
Edwardsiella	0.00246609	0.00234604	0.00308914	0.00280112	0	0.00953678	0	0	0.00134048	0.000873362	0.00581395	0
Starkeya	0.00369914	0.00175953	0	0.00140056	0	0.0013624	0.00521739	0.00398406	0	0.000873362	0.00290698	0
Achromobacter	0	0.00175953	0.00176523	0	0	0.00544959	0	0.00398406	0.00670241	0	0	0.00131926
Shigella	0.00616523	0	0.00176523	0.00280112	0.00328407	0	0	0.00199203	0.00134048	0	0	0
Salmonella	0.00369914	0.00234604	0.00264784	0	0.00164204	0	0.00347826	0	0.00268097	0	0	0
Ferrimonas	0.00123305	0.00117302	0.000441306	0.00420168	0	0.0027248	0	0.00199203	0.00134048	0	0.000968992	0
Azoarcus	0.00246609	0.00058651	0.000441306	0.00140056	0	0	0.00173913	0	0.00268097	0.000873362	0	0.00263852
Symbiobacterium	0.00123305	0.00175953	0.000882613	0	0	0.0013624	0	0	0.00268097	0	0	0.000659631
Pectobacterium	0	0	0.00132392	0.00140056	0	0	0	0.00199203	0.00268097	0	0	0.000659631
Azospirillum	0	0.00058651	0.000882613	0.00140056	0.00164204	0	0.00173913	0	0.00134048	0	0	0
Citrobacter	0.00123305	0.00117302	0.000882613	0	0	0.0013624	0	0	0.00134048	0	0	0
Thiocapsa	0.00369914	0	0	0	0	0	0	0	0	0	0	0
Haemophilus	0	0.00117302	0	0	0	0	0	0	0	0	0	0
Methylobacterium	0	0	0.000441306	0	0	0	0	0	0	0	0	0
Micromonospora	0	0	0.000441306	0	0	0	0	0	0	0	0	0

## Sheet: narG
Phylogenetic compostion of the minor groups of narG gene
This table shows percentages of the minor groups in each library, abundances of the 7 largest groups are shown in Fig 4.
name	DNA_replicate_1 (%)	DNA_replicate_2 (%)	DNA_replicate_3 (%)	cDNA_2h_replicate_1 (%)	cDNA_2h_replicate_2 (%)	cDNA_2h_replicate_3 (%)	cDNA_4h_replicate_1 (%)	cDNA_4h_replicate_2 (%)	cDNA_4h_replicate_3 (%)
Herminiimonas	0.0151934	0.0207039	0.0305907	0.0369128	0.00949367	0.0175913	0.0148883	0.015528	0.00501253
Methylobacterium	0.0248619	0.0196687	0.0179325	0.0033557	0.00527426	0.00405954	0.0198511	0.0217391	0.0225564
Oligotropha	0.0241713	0.0207039	0.0200422	0.0151007	0.00316456	0.0135318	0	0.0217391	0.0200501
Stenotrophomonas	0.0151934	0.015528	0.0126582	0.00503356	0.00738397	0.0135318	0.0148883	0.0248447	0.0125313
Arthrobacter	0.0262431	0.00621118	0.0137131	0.0201342	0.00738397	0.014885	0	0.0279503	0.00501253
Achromobacter	0.0255525	0.0300207	0.0432489	0.00167785	0	0.00405954	0	0.0124224	0.00250627
Chromohalobacter	0.00276243	0.00207039	0	0.0100671	0.00843882	0.0108254	0.0173697	0.0372671	0.0150376
Albidiferax	0.0117403	0.00931677	0.00105485	0.00503356	0.00527426	0.0162382	0.00248139	0.0372671	0.0100251
Phenylobacterium	0.0089779	0.00414079	0.00632911	0.0100671	0.0221519	0.0175913	0.00248139	0	0.00250627
Cupriavidus	0.00828729	0.00414079	0.00843882	0.00167785	0.0116034	0.00541272	0.00992556	0.00621118	0.0150376
Nocardioides	0.00690608	0.00517598	0.00949367	0.0033557	0.0021097	0.00947226	0.00744417	0.0248447	0
Gordonia	0.00138122	0.0331263	0.0158228	0	0	0	0.00248139	0	0
Mycobacterium	0.00138122	0.00414079	0.0021097	0.00838926	0	0.00811908	0.00992556	0.00621118	0.0125313
Thauera	0.00138122	0.0010352	0.0021097	0.0167785	0	0.0067659	0.00248139	0.00621118	0.0125313
Brachymonas	0.0151934	0.0113872	0.0126582	0.0033557	0.00316456	0.00270636	0	0	0
Paracoccus	0.00621547	0.00310559	0.00632911	0.00167785	0.00105485	0.00541272	0.00248139	0.00310559	0.00250627
Alkalilimnicola	0.00276243	0.00517598	0.00316456	0.00838926	0.00105485	0.00405954	0	0.00621118	0
Streptosporangium	0.00414365	0	0	0	0.0021097	0.00270636	0.00248139	0.00621118	0.0075188
Comamonas	0.00276243	0	0.00316456	0.00838926	0.00738397	0	0	0	0
Actinosynnema	0	0	0.00105485	0	0	0.00135318	0.00744417	0.00310559	0.0075188
Chromobacterium	0	0.0010352	0.00843882	0.0033557	0.00105485	0.00541272	0	0	0
Hyphomicrobium	0.00138122	0.00517598	0.00527426	0	0.0021097	0	0	0	0.00501253
Ochrobactrum	0.00276243	0.00414079	0.00316456	0.00838926	0	0	0	0	0
Marinobacter	0.00276243	0.0010352	0.0021097	0	0.0021097	0.00135318	0.00248139	0	0.00501253
Herbaspirillum	0.000690608	0.0010352	0	0	0	0	0	0	0.0125313
Caulobacter	0.00414365	0	0.00316456	0	0	0	0	0	0.00501253
Enterobacter	0.00138122	0.00310559	0.00527426	0	0	0	0	0	0.00250627
Cronobacter	0	0.0010352	0	0.00167785	0	0	0	0.00931677	0
Thiobacillus	0.00138122	0.00310559	0.00105485	0.0033557	0	0.00270636	0	0	0
Beutenbergia	0.00207182	0	0.0021097	0	0	0.00135318	0	0.00310559	0.00250627
Escherichia	0.000690608	0.00207039	0.00632911	0	0	0	0	0	0
Bordetella	0.00276243	0.0010352	0.00105485	0	0	0	0	0.00310559	0
Azorhizobium	0.00345304	0	0.00105485	0	0	0	0	0.00310559	0
Rhodococcus	0.00276243	0.00414079	0	0	0	0	0	0	0
Nocardia	0.00138122	0.0010352	0	0	0.00105485	0	0	0.00310559	0
Corynebacterium	0	0.0010352	0	0.00167785	0	0.00135318	0.00248139	0	0
Intrasporangium	0.00207182	0	0	0	0	0	0	0.00310559	0
Brucella	0	0.00207039	0.00105485	0.00167785	0	0	0	0	0
Edwardsiella	0	0	0.00105485	0.0033557	0	0	0	0	0
Conexibacter	0.000690608	0.0010352	0	0	0	0	0	0	0.00250627
Salmonella	0	0.0010352	0.00316456	0	0	0	0	0	0
Nakamurella	0.00138122	0	0.00105485	0.00167785	0	0	0	0	0
Klebsiella	0.00138122	0	0.00105485	0	0	0.00135318	0	0	0
Citrobacter	0.00207182	0	0	0.00167785	0	0	0	0	0
Roseobacter	0.00138122	0.0010352	0.00105485	0	0	0	0	0	0
Maricaulis	0.000690608	0.0010352	0	0.00167785	0	0	0	0	0
Stackebrandtia	0.000690608	0.0010352	0	0.00167785	0	0	0	0	0
Hyphomonas	0.00207182	0	0	0	0.00105485	0	0	0	0
Dickeya	0.00207182	0.0010352	0	0	0	0	0	0	0
Hahella	0.000690608	0	0.00105485	0	0	0.00135318	0	0	0
Anaeromyxobacter	0.00207182	0	0	0	0	0	0	0	0
Alicycliphilus	0.00138122	0	0	0	0	0	0	0	0
Erwinia	0.00138122	0	0	0	0	0	0	0	0
Geobacter	0	0	0.00105485	0	0	0	0	0	0
Micromonospora	0	0	0.00105485	0	0	0	0	0	0
Pantoea	0	0	0.00105485	0	0	0	0	0	0
Propionibacterium	0	0	0.00105485	0	0	0	0	0	0
Rubrobacter	0	0	0.00105485	0	0	0	0	0	0
Salinispora	0	0	0.00105485	0	0	0	0	0	0
Rahnella	0.000690608	0	0	0	0	0	0	0	0
Streptoalloteichus	0.000690608	0	0	0	0	0	0	0	0
Thiomonas	0.000690608	0	0	0	0	0	0	0	0
Xylanimonas	0.000690608	0	0	0	0	0	0	0	0

## Sheet: nirS
Phylogenetic compostion of the minor groups of nirS gene
This table shows percentages of the minor groups in each library, abundances of the 7 largest groups are shown in Fig 4.
name	DNA_replicate_1 (%)	DNA_replicate_2 (%)	DNA_replicate_3 (%)	cDNA_1h_replicate_1 (%)	cDNA_1h_replicate_2 (%)	cDNA_1h_replicate_3 (%)	cDNA_2h_replicate_1 (%)	cDNA_2h_replicate_2 (%)	cDNA_2h_replicate_3 (%)	cDNA_4h_replicate_1 (%)	cDNA_4h_replicate_2 (%)	cDNA_4h_replicate_3 (%)
Thauera	0.0145228	0.0125786	0.00813008	0	0.0148148	0.0266667	0.0318471	0.0372671	0.0148515	0.0235294	0.0274914	0.0229885
Rhodanobacter	0.00414938	0.0125786	0	0	0	0	0.044586	0.00621118	0.0148515	0.0294118	0.0309278	0.0517241
Alicycliphilus	0.00414938	0.00628931	0.00813008	0	0.00740741	0.00666667	0.0127389	0.0248447	0.0049505	0	0.00343643	0
Kocuria	0.0103734	0.00628931	0.0162602	0	0.00740741	0	0	0	0.0049505	0	0.0103093	0.0172414
Leptothrix	0.00414938	0.00628931	0	0.0108108	0.00740741	0.00666667	0.00636943	0.0124224	0	0	0.00343643	0
Azoarcus	0.0145228	0.0125786	0	0	0	0	0	0	0	0.00588235	0.00343643	0.00574713
Bradyrhizobium	0.00622407	0.00628931	0	0	0	0	0.00636943	0	0.0049505	0	0.0103093	0
Arthrobacter	0.00207469	0	0	0.00540541	0.00740741	0	0	0.00621118	0.0049505	0	0	0
Aromatoleum	0.00207469	0.00628931	0	0	0	0	0	0	0.0049505	0.0117647	0	0
Halomonas	0.00207469	0	0.0162602	0	0	0	0.00636943	0	0	0	0	0
Azospirillum	0.00414938	0	0	0	0.00740741	0	0.00636943	0.00621118	0	0	0	0
Paracoccus	0.00829876	0	0.00813008	0	0	0	0	0	0	0	0	0
Magnetospirillum	0.00207469	0.00628931	0	0	0	0.00666667	0	0	0	0	0	0
Acidovorax	0.00207469	0	0	0	0	0	0.00636943	0	0	0	0	0.00574713
Thiobacillus	0	0.00628931	0	0	0	0	0	0	0.0049505	0	0	0
Brachymonas	0.00207469	0.00628931	0	0	0	0	0	0	0	0	0	0
Bordetella	0	0	0.00813008	0	0	0	0	0	0	0	0	0
Methylophilus	0	0	0.00813008	0	0	0	0	0	0	0	0	0
Pseudoxanthobacter	0	0	0.00813008	0	0	0	0	0	0	0	0	0
Flavobacterium	0	0.00628931	0	0	0	0	0	0	0	0	0	0
Gemmatimonas	0.00622407	0	0	0	0	0	0	0	0	0	0	0
Caulobacter	0.00207469	0	0	0	0	0	0	0	0	0	0.00343643	0
Methylobacter	0.00207469	0	0	0	0	0	0	0	0	0	0	0

## Sheet: nirK
Phylogenetic compostion of the minor groups of nirK gene
This table shows percentages of the minor groups in each library, abundances of the 7 largest groups are shown in Fig 5.
name	DNA_replicate_1 (%)	DNA_replicate_2 (%)	DNA_replicate_3 (%)
Pseudomonas	0.00353774	0.00259336	0.00714796
Bosea	0.00353774	0.00570539	0.00285919
Nitrosomonas	0.00471698	0.00311203	0.00214439
Nitrosospira	0.00235849	0.000518672	0.00214439
Methylobacterium	0.00117925	0.000518672	0.00142959
Arthrobacter	0.00235849	0	0
Ochrobactrum	0	0.00103734	0.000714796
Diaphorobacter	0.00117925	0.000518672	0
Paracoccus	0	0.000518672	0.000714796
Mycobacterium	0.00117925	0	0
Burkholderia	0.00117925	0	0
Rhodanobacter	0.00117925	0	0
Alcaligenes	0	0	0.000714796
Castellaniella	0	0	0.000714796
Variovorax	0	0	0.000714796
Desulfomicrobium	0	0	0.000714796

## Sheet: qnorB
Phylogenetic compostion of the minor groups of qnorB gene
This table shows percentages of the minor groups in each library, abundances of the 7 largest groups are shown in Fig 5.
name	DNA_replicate_1 (%)	DNA_replicate_2 (%)	DNA_replicate_3 (%)
Anaeromyxobacter	1.72676	2.22659	1.43218
Herminiimonas	1.67598	1.83366	1.51643
Alcaligenes	1.67598	1.11329	1.43218
Pseudoxanthomonas	1.37125	1.17878	1.43218
Xanthobacter	0.964957	1.70269	0.505476
Caulobacter	0.406298	0.851343	1.26369
Alicycliphilus	0.660234	0.982318	0.673968
Enterococcus	0.507872	0.785855	0.926706
Pseudoalteromonas	0.761808	0.589391	0.758214
Acidovorax	0.406298	0.458415	0.42123
Bordetella	0.253936	0.261952	0.505476
Burkholderia	0.35551	0.196464	0.168492
Candidatus_Solibacter	0.253936	0.0654879	0.336984
Cellvibrio	0.203149	0.0654879	0.336984
Ralstonia	0.101574	0.130976	0.168492
Alcanivorax	0.101574	0.196464	0.084246
Chromobacterium	0.152362	0.196464	0
Shewanella	0.0507872	0.0654879	0.168492
Streptosporangium	0	0	0.084246
Diaphorobacter	0	0.0654879	0
Hahella	0	0.0654879	0
Corynebacterium	0.0507872	0	0
Polaromonas	0.0507872	0	0

## Sheet: nosZ
Phylogenetic compostion of the minor groups of nosZ gene
This table shows percentages of the minor groups in each library, abundances of the 7 largest groups are shown in Fig 4.
name	DNA_replicate_1 (%)	DNA_replicate_2 (%)	DNA_replicate_3 (%)	cDNA_2h_replicate_1 (%)	cDNA_2h_replicate_2 (%)	cDNA_2h_replicate_3 (%)	cDNA_4h_replicate_1 (%)	cDNA_4h_replicate_2 (%)	cDNA_4h_replicate_3 (%)
Alicycliphilus	0.0182094	0.016	0.00373599	0.00938967	0.0103359	0.0118765	0.0102828	0.00923788	0.0285036
Rhodopseudomonas	0.0060698	0	0.00622665	0.0140845	0.0155039	0.0213777	0.0154242	0.0161663	0.0213777
Oligotropha	0	0.002	0.00249066	0.00938967	0.0129199	0.00950119	0.0154242	0.0161663	0.0190024
Rhodospirillum	0.00151745	0	0.011208	0.0140845	0.0180879	0.0142518	0.00771208	0.00461894	0.0118765
Leptothrix	0.0060698	0.02	0.00747198	0	0.0103359	0.00950119	0.0102828	0.00461894	0.00950119
Bradyrhizobium	0.00758725	0.002	0.00498132	0.00704225	0.0103359	0.00475059	0.00514139	0.00230947	0.0118765
Paracoccus	0	0	0.00249066	0	0	0	0.0154242	0.00230947	0.00475059
Shinella	0	0	0.00124533	0.00234742	0	0.00475059	0.0102828	0.00461894	0
Albidiferax	0.00151745	0.002	0.00124533	0.00234742	0.00516796	0.0023753	0	0	0.0023753
Thiobacillus	0.00151745	0.002	0.00249066	0	0	0	0.00257069	0	0.00475059
Rhodobacter	0.00151745	0.004	0	0.00234742	0	0	0.00257069	0	0
Cupriavidus	0.00151745	0	0.00124533	0	0	0.0023753	0	0.00461894	0
Bacillus	0	0.004	0	0	0	0	0.00257069	0.00230947	0
Achromobacter	0	0.004	0	0.00234742	0	0	0	0.00230947	0
Comamonas	0	0.002	0	0	0	0	0	0	0.0023753
Burkholderia	0	0	0.00124533	0	0	0	0.00257069	0	0
Aromatoleum	0.00151745	0	0	0	0	0	0	0	0
Ochrobactrum	0.00151745	0	0	0	0	0	0	0	0
Sinorhizobium	0.00151745	0	0	0	0	0	0	0	0
